# Supplementary material for: Methodologies for Monitoring the Digital Marketing of Foods and Beverages Aimed at Infants, Children, and Adolescents (ICA): A Scoping Review
Source: Int J Environ Res Public Health. 2022 Jul 23;19(15):8951. doi: 10.3390/ijerph19158951 (PMC9330739; doi:10.3390/ijerph19158951)
Supplement: Supplementary file 1 [file ijerph-19-08951-s001.zip]

Archive with 1 entries (1 files):
- ijerph-1782552-supplementary.pdf
